# Supplementary material for: Effects of Virtual Reality Interventions for Needle-Related Procedures in Patients with Cancer: A Systematic Review and Meta-Analysis
Source: Cancers (Basel). 2025 Jun 12;17(12):1954. doi: 10.3390/cancers17121954 (PMC12191400; doi:10.3390/cancers17121954)
Supplement: Supplementary file 1 [file cancers-17-01954-s001.zip]

Archive with 1 entries (1 files):
- cancers-3677876-supplementary.pdf
